# Supplementary material for: Impact of Age and Sex Interaction on Post-Acute Sequelae of COVID-19: An Italian Cohort Study on Adults and Children
Source: J Clin Med. 2023 Apr 18;12(8):2924. doi: 10.3390/jcm12082924 (PMC10144783; doi:10.3390/jcm12082924)
Supplement: Supplementary file 1 [file jcm-12-02924-s001.zip]

Archive with 1 entries (1 files):
- jcm-2305590-supplementary.pdf
